# Supplementary material for: Unveiling the Anticancer Potential of a New Ciprofloxacin-Chalcone Hybrid as an Inhibitor of Topoisomerases I & II and Apoptotic Inducer
Source: Molecules. 2024 Nov 15;29(22):5382. doi: 10.3390/molecules29225382 (PMC11596536; doi:10.3390/molecules29225382)
Supplement: Supplementary file 1 [file molecules-29-05382-s001.zip]

Archive with 1 entries (1 files):
- molecules-3205896-supplementary.pdf
